# Supplementary material for: Monitoring of Volatile Organic Compounds in Strawberry Genotypes over the Harvest Period
Source: Plants (Basel). 2023 May 4;12(9):1881. doi: 10.3390/plants12091881 (PMC10181119; doi:10.3390/plants12091881)
Supplement: Supplementary file 1 [file plants-12-01881-s001.zip]

Archive with 1 entries (1 files):
- plants-2345593-supplementary.pdf
